# Supplementary material for: Radiobiological Assessment of Targeted Radionuclide Therapy with [177Lu]Lu-PSMA-I&T in 2D vs. 3D Cell Culture Models
Source: Int J Mol Sci. 2023 Nov 30;24(23):17015. doi: 10.3390/ijms242317015 (PMC10706939; doi:10.3390/ijms242317015)
Supplement: Supplementary file 1 [file ijms-24-17015-s001.zip]

Archive with 1 entries (1 files):
- ijms-2708544-supplementary.pdf
